# Supplementary material for: Effects of dexmedetomidine as an adjuvant to ropivacaine or ropivacaine alone on duration of postoperative analgesia: A systematic review and meta-analysis of randomized controlled trials
Source: PLoS One. 2023 Oct 11;18(10):e0287296. doi: 10.1371/journal.pone.0287296 (PMC10566714; doi:10.1371/journal.pone.0287296)
Supplement: S4 Table — Data collection results of meta-analysis based on included articles. (XLSX) [file pone.0287296.s004.xlsx]

## Sheet: Sheet1
Name（Year）	No. Total	No. intervention	No. control	duration of analgesia(h)	Control(h)	duration of sensory block(h)	Control(h)	length of hosital stay(d)	length of hosital stay control(d)	Analgesic consumption（Sufentanil）	Control	Postoperative nausea n（%）	Control n（%）	Postoperative vomiting n（%）	Control n（%）	duration of motor block(h)	Control(h)
Zha 2021	40	20	20	24.1±2.9	5.6±2					78.2±6.2ug	105.1±5.7ug	0	3（15）	0	1（5）
Wang 2021	60	30	30	8.42±1.90	5.39±1.26					23.3±10.0ug	33.8±13.8ug	3（10）	5（17）	1（3）	3（10）
Jin 2021	60	30	30	26±4	22.9±3.4			6.2±1.4	6.4±1.1
Yao 2020	100	50	50	14.2±1.2	7.1±0.4
Pan 2020	60	30	30	10.2±4.3	6.4±3.8	13.5±4.1	9.4±3.5	9.2±0.8	9.5±0.9			5（16.7）	18（60）	3（10）	17（56.7）
Zhang 2019	40	20	20	10.04±1.81	7.33±1.83							2（10）	0	0	0
Sharma 2019	60	30	30	19.9±3.72	13.8±2.27	13.98±2.74	11.17±2.42
Li 2019	58	29	28	10.5±3.7	5.3±1.5
Kundra 2019	60	30	30	7.76±5.43	4.59±3.77
Xu 2019	60	30	30	4.14±0.26	2.63±0.19	8.31±0.39	6.095±0.38	9.8±2.7	10.1±3.8	32.4±2.4ug	41.9±5.7ug
Liu 2018	114	57	57	9.84±0.68	8.87±0.61	8.04±0.66	6.34±0.62					1（1.8）	2（3.6）			7.17±0.595	5.835±0.54
Jung 2018	48	25	23	17.21±4.8	13.47±3	16.13±4.39	11.63±4.99									16.89±4.63	12.3±4.72
Kaur 2018	60	30	30	7.83±1.36	4.97±0.71							4（13.3）	5（16.7）
Sharma 2016	50	25	25	5.78±4	2.5±1.92
Panigrahi 2016	40	20	20	7.22±0.9	5.2±1.03
Kaur 2014	100	50	50	8.28±0.27	5.21±0.27	8.92±0.33	6.25±0.27									6.43±0.3	4.33±0.26
Sinha 2012	58	29	29	5.41±0.94	2.49±0.51
Bangera 2016	80	40	40	12.74±1.84	9.61±1.27	11.28±1.66	8.24±1.18									11.88±1.49	8.77±1.17
